# Supplementary material for: Shifts in Bacterial Communities of Eggshells and Antimicrobial Activities in Eggs during Incubation in a Ground-Nesting Passerine
Source: PLoS One. 2015 Apr 16;10(4):e0121716. doi: 10.1371/journal.pone.0121716 (PMC4400097; doi:10.1371/journal.pone.0121716)
Supplement: S1 Appendix — (XLSX) [file pone.0121716.s001.xlsx]

## Sheet: S1_Appendix
Month	Date	Rainfall (mm)	Temperature (°C)		Pressure (Pa)	Humidity (%)
			Min	Max		Min	Max
January 2012	2012-01-01	-	-	-	-	-	-
	2012-01-02	0.0	1.6	30.1	1017	88	99
	2012-01-03	0.0	6.5	31.3	1016	88	99
	2012-01-04	0.0	6.5	26.2	1016	89	99
	2012-01-05	0.0	5.0	24.4	1014	90	99
	2012-01-06	0.0	4.5	27.9	1013	91	99
	2012-01-07	0.0	3.0	29.4	1013	90	99
	2012-01-08	3.5	6.2	29.7	1017	89	99
	2012-01-09	0.0	6.3	27.1	1016	89	99
	2012-01-10	0.7	3.9	29.2	1014	89	99
	2012-01-11	1.0	4.6	28.8	1015	89	99
	2012-01-12	7.0	-	-	-	-	-
	2012-01-13	5.5	-	-	-	-	-
	2012-01-14	0.0	-	-	-	-	-
	2012-01-15	1.7	6.3	31.3	1015	88	99
	2012-01-16	0.0	6.9	25.2	1014	90	99
	2012-01-17	0.0	4.3	28.7	1015	89	99
	2012-01-18	0.0	4.6	30.8	1015	89	99
	2012-01-19	0.0	4.7	30.7	1015	89	99
	2012-01-20	0.0	4.7	32.2	1014	89	99
	2012-01-21	0.0	4.6	31.3	1011	88	99
	2012-01-22	0.0	4.5	30.1	1015	88	99
	2012-01-23	0.0	3.5	30.0	1015	89	99
	2012-01-24	0.0	3.9	29.7	1014	88	99
	2012-01-25	0.0	6.0	28.0	1015	89	99
	2012-01-26	0.0	5.6	29.6	1015	89	99
	2012-01-27	0.0	4.9	29.9	1014	89	99
	2012-01-28	0.0	5.7	27.4	1011	89	99
	2012-01-29	0.0	0.6	30.4	1012	90	99
	2012-01-30	0.0	1.9	29.1	1013	88	99
	2012-01-31	0.0	3.1	28.3	1015	89	99
February 2012	2012-02-01	0.0	3.1	30.7	1014	89	99
	2012-02-02	0.0	4.9	31.1	1013	88	99
	2012-02-03	0.0	-	-	-	-	-
	2012-02-04	0.0	2.1	29.8	1014	88	99
	2012-02-05	0.0	1.4	30.2	1012	88	99
	2012-02-06	0.0	3.1	30.2	1013	88	99
	2012-02-07	0.0	3.0	29.7	1014	88	99
	2012-02-08	0.0	4.2	30.6	1014	89	99
	2012-02-09	0.0	2.8	30.2	1010	90	99
	2012-02-10	0.0	2.6	32.1	1009	90	99
	2012-02-11	0.0	1.7	26.5	1008	88	99
	2012-02-12	0.0	1.7	25.8	1010	89	99
	2012-02-13	0.0	3.6	24.7	1011	88	99
	2012-02-14	-	4.7	25.3	1011	88	99
	2012-02-15	-	3.5	26.8	1012	88	99
	2012-02-16	-	3.4	27.6	1012	89	99
	2012-02-17	-	2.4	29.3	1009	89	99
	2012-02-18	0.0	2.8	29.4	1014	89	99
	2012-02-19	0.0	1.9	28.1	1013	89	99
	2012-02-20	0.5	3.2	23.9	1015	88	99
	2012-02-21	0.7	2.8	23.7	1016	88	99
	2012-02-22	0.0	1.9	24.8	1011	88	99
	2012-02-23	0.0	3.2	25.7	1012	88	99
	2012-02-24	0.0	2.8	26.8	1013	89	99
	2012-02-25	1.2	4.6	26.7	1013	89	99
	2012-02-26	1.0	5.3	26.2	1015	89	99
	2012-02-27	0.0	3.2	30.0	1009	89	99
	2012-02-28	0.0	2.2	28.2	1010	89	99
	2012-02-29	0.0	1.7	29.1	1009	89	99
March 2012	2012-03-01	0.0	1.8	26.8	1012	89	99
	2012-03-02	0.0	3.4	27.8	1013	89	99
	2012-03-03	0.0	2.3	27.9	1013	89	99
	2012-03-04	0.0	1.8	26.3	1009	89	99
	2012-03-05	0.0	4.1	26.4	1012	89	99
	2012-03-06	0.0	4.4	23.4	1012	89	99
	2012-03-07	0.0	2.8	29.6	1014	89	99
	2012-03-08	0.0	3.2	27.9	1014	89	99
	2012-03-09	0.0	3.5	29.0	1010	89	99
	2012-03-10	0.0	6.2	31.1	1012	89	99
	2012-03-11	0.0	5.7	28.6	1012	89	99
	2012-03-12	0.0	3.7	28.7	1013	89	99
	2012-03-13	0.0	3.2	30.9	1013	88	99
	2012-03-14	0.0	6.6	30.1	1013	89	99
	2012-03-15	0.0	4.8	30.6	1013	88	99
	2012-03-16	0.0	4.9	30.0	1012	88	99
	2012-03-17	0.0	5.9	26.8	1012	90	99
	2012-03-18	0.0	3.9	30.1	1012	88	99
	2012-03-19	0.0	4.5	26.9	1012	90	99
	2012-03-20	0.0	4.3	28.0	1012	89	99
	2012-03-21	0.0	4.4	29.8	1011	89	99
	2012-03-22	0.0	4.4	27.1	1010	89	99
	2012-03-23	2.0	4.9	30.2	1011	88	99
	2012-03-24	0.0	4.1	25.5	1010	90	99
	2012-03-25	0.0	4.0	26.4	1011	90	99
	2012-03-26	0.0	4.1	27.4	1011	89	99
	2012-03-27	0.0	5.8	27.4	1011	89	99
	2012-03-28	2.5	4.8	14.2	1011	96	99
	2012-03-29	0.0	4.9	12.0	1011	99	99
	2012-03-30	9.0	4.8	29.7	1011	89	99
	2012-03-31	0.0	5.2	25.7	1013	90	99
April 2012	2012-04-01	5.2	10.0	28.7	1011	89	99
	2012-04-02	6.0	9	29.3	1013	89	99
	2012-04-03	0.0	7.9	26.9	1012	89	99
	2012-04-04	4.0	7.7	24.3	1012	90	99
	2012-04-05	2.5	7.1	23.7	1012	91	99
	2012-04-06	2.7	6.9	24.0	1012	91	99
	2012-04-07	0.2	6.4	24.2	1013	90	99
	2012-04-08	0.0	6.4	25.7	1012	90	99
	2012-04-09	0.0	3.9	31.3	1014	88	99
	2012-04-10	0.0	3.8	31.6	1012	88	99
	2012-04-11	2.5	3.9	31.3	1014	88	99
	2012-04-12	3.0	6.9	23.7	1011	91	99
	2012-04-13	4.7	8.1	22.5	1012	91	99
	2012-04-14	1.2	10.2	25.6	1011	90	99
	2012-04-15	7.0	8.1	21.8	1011	92	99
	2012-04-16	16.0	7.1	23.5	1013	91	99
	2012-04-17	11.0	7.7	23.5	1010	90	99
	2012-04-18	8.0	-	-	-	-	-
	2012-04-19	2.0	5.0	23.7	1013	91	99
	2012-04-20	4.2	7.7	25.6	1013	90	99
	2012-04-21	20.7	10.2	24.1	1011	90	99
	2012-04-22	2.5	8.7	20.0	1011	92	99
	2012-04-23	15.2	8.8	18.5	1011	93	99
	2012-04-24	31.0	8.7	15.1	1012	98	99
	2012-04-25	3.8	8.8	21.2	1011	96	99
	2012-04-26	8.2	9.3	20.4	1011	96	99
	2012-04-27	8.5	8.3	21.1	1011	96	99
	2012-04-28	14.2	6.1	22.6	1012	95	99
	2012-04-29	3.7	6.1	24.3	1011	95	99
	2012-04-30	15.5	6.1	24.3	1011	95	99
May 2012	2012-05-01	10.2	7.6	22.3	1011	11	99
	2012-05-02	24.2	7.2	24.0	1011	95	99
	2012-05-03	6.2	8.6	19.4	1012	96	99
	2012-05-04	5.5	8.6	21.3	1011	96	99
	2012-05-05	2.2	8.2	23.6	1012	94	99
	2012-05-06	35.2	8.4	21.8	1012	95	99
	2012-05-07	6.2	8.9	18.7	1010	96	99
	2012-05-08	10.0	7.3	23.3	1011	95	99
	2012-05-09	19.5	7.3	19.4	1011	96	99
	2012-05-10	0.0	8.1	22.7	1013	95	99
	2012-05-11	0.0	7.4	22.0	1012	95	99
	2012-05-12	10.0	9.1	22.3	1012	95	99
	2012-05-13	0.0	10.1	21.8	1011	95	99
	2012-05-14	0.0	8.9	25.7	1013	94	99
	2012-05-15	5.3	7.2	22.3	1014	94	99
	2012-05-16	13.0	7.0	19.4	1012	96	99
	2012-05-17	14.7	6.6	20.6	1012	95	99
	2012-05-18	3.0	6.4	23.8	1013	95	99
	2012-05-19	6.2	-	25	1013	89	99
	2012-05-20	6.2	5.9	24.4	1014	94	99
	2012-05-21	0.7	6.0	24.8	1014	94	99
	2012-05-22	3.5	6.3	22.5	1012	94	99
	2012-05-23	1.7	8.9	20.7	1012	95	99
	2012-05-24	10.5	5.8	19.6	1013	94	99
	2012-05-25	3.2	7.7	21.0	1013	95	99
	2012-05-26	12.5	5.9	21.8	1015	95	99
	2012-05-27	4.7	5.5	21.8	1014	95	99
	2012-05-28	3.0	5.4	20.2	1014	95	99
	2012-05-29	0.2	5.1	19.6	1014	95	99
	2012-05-30	0.0	3	19.8	1017	95	99
	2012-05-31	0.0	3.4	23.5	1016	94	99
June 2012	2012-06-01	3.7	3.8	23.8	1016	94	99
	2012-06-02	0.5	5.2	23.4	1015	94	99
	2012-06-03	1.2	5.2	22.3	1015	94	99
	2012-06-04	0.0	5.2	22.3	1014	94	99
	2012-06-05	0.0	7.5	21.4	1014	94	99
	2012-06-06	11.7	5.8	23.2	1014	94	99
	2012-06-07	5.7	8.5	20.4	1014	95	99
	2012-06-08	-	9.4	23.8	1014	94	99
	2012-06-09	13.2	-	-	-	-	-
	2012-06-10	0.5	8.0	25.5	1016	93	99
	2012-06-11	0.0	4.0	25.5	1018	93	99
	2012-06-12	4.5	4.5	21.1	1015	94	99
	2012-06-13	3.5	4.6	23.6	1014	94	99
	2012-06-14	0.0	4.2	24.7	1015	94	99
	2012-06-15	0.0	3.5	23.0	1015	94	99
	2012-06-16	0.0	3.8	20.9	1015	51	99
	2012-06-17	0.0	3.9	19.7	1015	95	99
	2012-06-18	0.0	4.8	14.6	1015	94	99
	2012-06-19	4.5	4.2	16.7	1015	96	99
	2012-06-20	0.5	6.3	19.6	1015	95	99
	2012-06-21	2.0	6.5	13.1	1014	97	99
	2012-06-22	0.0	6.9	20.3	1015	95	99
	2012-06-23	1.7	7.3	23.4	1015	94	99
	2012-06-24	3.5	7.1	17.6	1015	96	99
	2012-06-25	25.0	6.9	22.0	1014	94	99
	2012-06-26	0.5	5.3	25.1	1015	94	99
	2012-06-27	0.0	4.8	22.2	1016	94	99
	2012-06-28	0.0	4.3	22.9	1016	94	99
	2012-06-29	0.0	4.1	21.5	1015	94	99
	2012-06-30	0.0	4.2	22.6	1015	94	99
July 2012	2012-07-01	0.0	4.2	24.3	1015	0	99
	2012-07-02	0.5	7.8	17.8	1015	44	74
	2012-07-03	0.0	6.2	21.8	1015	94	99
	2012-07-04	8.7	3.9	25.7	1015	93	99
	2012-07-05	0.7	7.0	20.7	1014	94	99
	2012-07-06	4.7	8.7	16.6	1014	96	99
	2012-07-07	0.0	6.3	24.4	1015	93	99
	2012-07-08	8.0	6.1	19.3	1015	95	99
	2012-07-09	0.5	7.4	23.0	1015	94	99
	2012-07-10	0.0	6.2	21.4	1015	94	99
	2012-07-11	0.0	6.0	22.2	1015	94	99
	2012-07-12	0.0	6.0	24.3	1014	93	99
	2012-07-13	0.0	8.0	21.1	1015	94	99
	2012-07-14	0.0	4.1	18.4	1015	95	99
	2012-07-15	0.0	3	21.8	1017	94	99
	2012-07-16	0.0	7.2	24.5	1015	93	99
	2012-07-17	10.0	7.5	20.1	1016	95	99
	2012-07-18	1.2	8.7	22.2	1016	94	99
	2012-07-19	0.7	7.3	24.1	1016	93	99
	2012-07-20	11.0	6.2	19.3	1016	95	99
	2012-07-21	0.5	6.8	24.1	1016	93	99
	2012-07-22	0.0	6.1	21.5	1017	94	99
	2012-07-23	0.0	9.8	22.7	1015	94	99
	2012-07-24	0.0	7.9	20.4	1015	94	99
	2012-07-25	0.0	7.6	22.9	1015	94	99
	2012-07-26	0.0	5.8	21.3	1016	94	99
	2012-07-27	0.0	6.4	22.3	1015	94	99
	2012-07-28	13.7	8.8	21.7	1014	94	99
	2012-07-29	6.2	7.9	23.8	1016	94	99
	2012-07-30	0.5	7.9	23.8	1016	94	99
	2012-07-31	0.0	7.5	25.4	1016	93	99
August 2012	2012-08-01	6.7	5.0	16.4	1015	96	99
	2012-08-02	0.0	5.2	22.1	1016	94	99
	2012-08-03	0.0	0.0	20.4	1016	0	99
	2012-08-04	0.0	3.9	23.8	1016	93	99
	2012-08-05	11.7	4.6	14.6	1016	96	99
	2012-08-06	6.2	6.4	20.9	1015	94	99
	2012-08-07	8.5	6.7	26.6	1015	92	99
	2012-08-08	4.5	6.2	19.1	1016	95	99
	2012-08-09	0.0	6.1	19.3	1016	95	99
	2012-08-10	1.2	6.0	19.9	1019	95	99
	2012-08-11	0.0	5.4	20.4	1018	94	99
	2012-08-12	0.0	4.5	23.1	1018	93	99
	2012-08-13	0.0	6.1	20.4	1017	93	99
	2012-08-14	0.0	5.8	25.8	1019	92	99
	2012-08-15	6.7	4.1	25.7	1019	93	99
	2012-08-16	0.5	8.0	19.1	1017	94	99
	2012-08-17	4.2	8.4	19.2	1016	95	99
	2012-08-18	0.0	6.2	23.5	1016	93	99
	2012-08-19	0.0	3.9	16.6	1016	95	99
	2012-08-20	8.0	4.3	17.4	1017	95	99
	2012-08-21	0.0	3.8	17.0	1018	95	99
	2012-08-22	0.2	3.0	-	1017	?	99
	2012-08-23	12.7	5.8	24.4	1016	94	99
	2012-08-24	7.5	6.6	20.3	1016	95	99
	2012-08-25	10.5	6.6	21.7	1017	94	99
	2012-08-26	7.0	6.8	21.1	1018	94	99
	2012-08-27	4.0	7.1	24.2	1019	93	99
	2012-08-28	0.0	5.7	24.2	1018	93	99
	2012-08-29	0.0	5	24.8	1019	93	99
	2012-08-30	0.0	2.6	24.8	1019	92	99
	2012-08-31	0.0	4.4	22.5	1019	94	99
September 2012	2012-09-01	10.7	4.7	24.5	1019	93	99
	2012-09-02	3.7	-	-	-	-	-
	2012-09-03	0.0	-	-	-	-	-
	2012-09-04	0.0	6.5	26.3	1017	93	99
	2012-09-05	4.7	6.3	21.1	1017	94	99
	2012-09-06	3.7	5.7	17.1	1017	95	99
	2012-09-07	0.0	6.3	22.8	1017	93	99
	2012-09-08	0.7	5.2	22.7	1017	93	99
	2012-09-09	9.2	7.8	21.8	1017	94	99
	2012-09-10	5.5	6.3	20.0	1017	95	99
	2012-09-11	0.0	5.2	20.1	1017	95	99
	2012-09-12	0.0	7.4	23.3	1016	93	99
	2012-09-13	0.0	4.6	18.8	1017	95	99
	2012-09-14	9.2	4.4	20.7	1017	94	99
	2012-09-15	0.5	5.2	24.2	1017	93	99
	2012-09-16	0.0	2.4	21.5	1018	94	99
	2012-09-17	0.0	2.6	24.0	1019	93	99
	2012-09-18	0.0	3.1	23.8	1019	93	99
	2012-09-19	0.0	3.1	24.2	1019	93	99
	2012-09-20	0.0	3.7	24.4	1019	92	99
	2012-09-21	0.0	3.5	23.8	1019	93	99
	2012-09-22	5.7	4.2	19.9	1019	95	99
	2012-09-23	5.0	3.8	21.8	1019	94	99
	2012-09-24	0.0	6.5	23.9	1018	93	99
	2012-09-25	0.0	7.8	24.9	1017	93	99
	2012-09-26	1.0	7.0	25.8	1018	93	99
	2012-09-27	2.0	4.6	21.8	1019	94	99
	2012-09-28	0.0	5.1	24.3	1019	92	99
	2012-09-29	0.0	4.2	23.2	1018	94	99
	2012-09-30	0.0	2.5	22.2	1019	93	99
October 2012	2012-10-01	0.0	3.2	24.2	1020	92	99
	2012-10-02	0.0	6.6	19.0	1019	93	99
	2012-10-03	0.0	3.5	23.7	1020	93	99
	2012-10-04	0.0	3.4	23.4	1018	93	99
	2012-10-05	0.0	4.4	23.7	1017	93	99
	2012-10-06	0.0	5.1	22.9	1018	93	99
	2012-10-07	0.0	5.9	23.1	1018	93	99
	2012-10-08	0.0	4.6	29.9	1018	91	99
	2012-10-09	0.0	3.6	23.1	1018	92	99
	2012-10-10	0.0	3.9	23.9	1017	92	99
	2012-10-11	0.0	6.8	26.8	1017	94	99
	2012-10-12	0.0	8.9	25.0	1017	95	99
	2012-10-13	3.7	6.1	24.4	1017	94	99
	2012-10-14	5.0	9.7	19.0	1015	94	99
	2012-10-15	12.2	6.2	17.5	1016	92	99
	2012-10-16	0.2	6.2	21.4	1016	91	99
	2012-10-17	0.5	4.8	22.1	1015	92	99
	2012-10-18	0.0	4.6	24.4	1016	92	99
	2012-10-19	0.5	4.7	28.0	1016	92	99
	2012-10-20	0.0	5.9	25.4	1016	92	99
	2012-10-21	7.7	6.7	25.8	1016	92	99
	2012-10-22	0.0	6.5	24.2	1016	92	99
	2012-10-23	0.0	6.1	25.5	1017	92	99
	2012-10-24	3.0	6.1	24.5	1016	92	99
	2012-10-25	1.0	8.5	24.8	1016	93	99
	2012-10-26	2.0	-	24.5	1018	93	99
	2012-10-27	16.5	4.3	24.0	1017	93	99
	2012-10-28	10.7	6.3	22.2	1017	93	99
	2012-10-29	0.0	5.8	21.1	1016	94	99
	2012-10-30	0.2	5.8	21.7	1016	93	99
	2012-10-31	0.0	5.4	21.9	1015	94	99
November 2012	2012-11-01	1.0	6.1	24.4	1016	92	99
	2012-11-02	2.5	7.4	28.7	1016	91	99
	2012-11-03	8.7	5.9	25.5	1017	92	99
	2012-11-04	2.5	6.1	26.9	1016	91	99
	2012-11-05	0.0	8.0	24.9	1016	92	99
	2012-11-06	10.2	6.4	22.7	1016	93	99
	2012-11-07	4.0	6.4	21.3	1017	93	99
	2012-11-08	8.0	4.9	23.1	1016	93	99
	2012-11-09	7.5	4.8	24.3	1015	92	99
	2012-11-10	13.5	8.9	24.8	1016	92	99
	2012-11-11	0.0	7.0	20.6	1016	94	99
	2012-11-12	0.0	4.7	28.4	1017	92	99
	2012-11-13	0.0	6.2	23.2	1016	93	99
	2012-11-14	0.0	3.5	24.3	1018	92	99
	2012-11-15	0.0	3.9	25.2	1018	92	99
	2012-11-16	3.7	4.1	25.2	1017	92	99
	2012-11-17	9.2	6.5	23.5	1016	93	99
	2012-11-18	0.0	6.1	20.4	1018	94	99
	2012-11-19	0.0	6.3	25.9	1017	92	99
	2012-11-20	0.0	3.8	27.6	1018	91	99
	2012-11-21	3.7	4.8	27.8	1017	91	99
	2012-11-22	1.0	4.6	24.9	1017	93	99
	2012-11-23	0.2	5.6	28.2	1018	91	99
	2012-11-24	0.0	4.1	25.5	1018	92	99
	2012-11-25	0.5	4.0	27.0	1019	91	99
	2012-11-26	0.0	6.3	24.2	1017	92	99
	2012-11-27	0.0	5.2	24.6	1018	92	99
	2012-11-28	0.0	5.9	25.9	1018	92	99
	2012-11-29	0.5	7.2	23.9	1016	93	99
	2012-11-30	0.5	7.2	23.7	1016	93	99
December 2012	2012-12-01	0.0	6.4	25.4	1017	92	99
	2012-12-02	2.2	6.4	27.2	1017	91	99
	2012-12-03	3.2	7.7	21.2	1016	93	99
	2012-12-04	0.0	5.6	24.7	1015	92	99
	2012-12-05	0.0	4.8	24.4	1016	92	99
	2012-12-06	0.5	4.8	24.4	1017	92	99
	2012-12-07	0.0	6.0	25.1	1017	92	99
	2012-12-08	0.0	3.6	24.5	1018	92	99
	2012-12-09	4.2	4.9	26.5	1016	91	99
	2012-12-10	0.0	5.6	25.0	1015	92	99
	2012-12-11	8.5	4.6	26.0	1017	92	99
	2012-12-12	0.0	1.7	25.8	1010	89	99
	2012-12-13	0.0	3.6	24.7	1011	89	99
	2012-12-14	-	2.4	25.3	1011	89	99
	2012-12-15	-	2.8	26.8	1012	89	99
	2012-12-16	-	3.8	33.1	1016	89	99
	2012-12-17	-	2.4	29.3	1009	89	99
	2012-12-18	3.7	4.9	28.8	1017	91	99
	2012-12-19	2.7	7.0	24.7	1016	92	99
	2012-12-20	0.0	2.5	21.8	1016	93	99
	2012-12-21	6.5	3.4	26.1	1018	91	99
	2012-12-22	9.5	5.7	23.3	1017	93	99
	2012-12-23	9.7	5.0	28.2	1017	90	99
	2012-12-24	6.7	6.3	25.2	1017	92	99
	2012-12-25	14.2	5.6	22.1	1016	93	99
	2012-12-26	10.0	6.2	25.4	1015	92	99
	2012-12-27	5.5	9.0	26.5	1015	91	99
	2012-12-28	8.7	10.2	21.2	1014	93	99
	2012-12-29	15.5	9.9	25.8	1014	92	99
	2012-12-30	5.5	9.9	25.8	1014	92	99
	2012-12-31	3.0	7.4	21.9	1014	94	99
