# Supplementary material for: Shifts in Bacterial Communities of Eggshells and Antimicrobial Activities in Eggs during Incubation in a Ground-Nesting Passerine
Source: PLoS One. 2015 Apr 16;10(4):e0121716. doi: 10.1371/journal.pone.0121716 (PMC4400097; doi:10.1371/journal.pone.0121716)
Supplement: S2 Appendix — (XLSX) [file pone.0121716.s002.xlsx]

## Sheet: S2_Appendix
Nest code (1)	Date	Julian day	Clutch age (2) (on sampling)	Clutch age (number of day after clutch completion)	Total number of eggs and nests upon fieldwork collection	Laying order	Lysozyme concentrations (mg/ml)	Ovotransferrin concentrations (mg/ml)	pH	Bacterial abundance (log 16S rRNA gene)	Number of sequences (max) retrieved after quality trimming	Proteobacteria (%) Gram-negative	Actinobacteria (%) Gram-positive	OTU richness (number of observed species)	Shannon's diversity index	Chao1 index	Faith's phylogenetic diversity (PD_whole_tree)
SK12010	2012-03-14	57	1	1	Cluch age : day 1	1	-	-	8.50	3.84	1163	98.11	1.81	13.6	1.3203	20.1533	0.963235
SK12010	2012-03-14	57	1	1	20 eggs (10 nests)	2	1.11	8.68	8.28	3.31	-	-	-	-	-	-	-
SK12011	2012-03-22	65	1	1		1	0.74	8.96	8.43	3.79	697	97.27	2.44	10.9	0.793556	18.59	1.03499
SK12011	2012-03-22	65	1	1		2	-	-	-	-	-	-	-	-	-	-	-
SK12012/16	2012-03-15	58	1	1		1	-	-	-	4.04	503	99.60	0.40	7.6	0.573453	10.2033	0.853568
SK12012/16	2012-03-15	58	1	1		2	-	-	-	4.12	763	98.30	1.05	14.1	1.27208	22.4	1.16361
SK12019	2012-03-15	58	1	1		1	2.51	-	7.33	-	-	-	-	-	-	-	-
SK12019	2012-03-15	58	1	1		2	-	-	-	-	-	-	-	-	-	-	-
SK12020	2012-03-21	64	1	1		1	1.25	12.33	7.92	5.19	2893	98.82	1.11	8.9	0.772148	15.35	0.906213
SK12020	2012-03-21	64	1	1		2	1.65	6.94	8.28	5.01	321	96.57	3.12	11.5	1.04786	23.4	1.08958
SK12028	2012-03-24	67	1	1		1	2.43	7.06	8.10	-	-	-	-	-	-	-	-
SK12028	2012-03-24	67	1	1		2	1.66	10.38	7.74	3.25	1754	99.89	0.11	7.4	0.492903	13.5583	0.785777
SK12032	2012-03-28	71	unk	1		1	2.36	6.80	8.42	-	-	-	-	-	-	-	-
SK12032	2012-03-28	71	unk	1		2	2.74	9.07	7.96	-	-	-	-	-	-	-	-
SK12034	2012-03-25	68	1	1		1	2.20	11.44	8.33	3.41	45	-	-	-	-	-	-
SK12034	2012-03-25	68	1	1		2	2.23	8.80	7.39	-	-	-	-	-	-	-	-
SK12040	2012-03-28	71	1	1		1	1.65	11.47	8.18	3.75	2783	98.53	1.47	11.2	0.766404	20.1583	0.927906
SK12040	2012-03-28	71	1	1		2	1.63	11.69	7.96	-	-	-	-	-	-	-	-
SK120B	2012-01-30	14	unk	1		1.5	1.38	9.74	8.35	-	-	-	-	-	-	-	-
SK120B	2012-01-30	14	unk	1		1.5	1.63	5.72	7.96	3.64	18	-	-	-	-	-	-
SK12009	2012-03-14	57	2	2	Cluch age : day 2	1	2.50	10.48	8.01	-	-	-	-	-	-	-	-
SK12009	2012-03-14	57	2	2	8 eggs (4 nests)	2	1.77	9.06	8.13	4.40	77	-	-	-	-	-	-
SK12024	2012-03-16	59	2	2		1	2.72	16.19	7.86	2.77	2849	99.82	0.18	8.9	0.807298	13.1083	0.834976
SK12024	2012-03-16	59	2	2		2	2.29	6.56	8.22	3.61	1	-	-	-	-	-	-
SK12025	2012-03-16	59	unk	2		1	1.76	14.09	7.48	2.03	367	-	-	-	-	-	-
SK12025	2012-03-16	59	unk	2		2	1.37	11.02	7.78	3.53	-	89.37	7.08	16.5	1.62472	21.8483	1.33761
SK12053	2012-04-23	97	2	2		1.5	0.73	16.91	8.04	-	-	-	-	-	-	-	-
SK12053	2012-04-23	97	2	2		1.5	0.81	7.45	7.44	-	-	-	-	-	-	-	-
SK120A	2012-01-30	14	3	3	Cluch age : day 3	1	1.97	7.62	7.79	3.11	1365	81.39	17.00	30.5	2.56347	54.2945	2.15817
SK120A	2012-01-30	14	3	3	2 eggs (1 nest)	2	2.01	7.33	8.19	2.89	452	97.12	2.88	15	1.6281	23.5083	1.13005
SK12026	2012-03-24	67	5	5	Cluch age : day 5	1	1.63	10.46	8.57	4.42	1191	98.24	1.68	11.3	0.961097	24.895	0.95567
SK12026	2012-03-24	67	5	5	12 eggs (6 nests)	2	1.86	8.90	8.15	6.09	1730	98.55	1.27	11.4	1.08044	20.9167	1.14078
SK12030	2012-04-02	76	5	5		1	1.26	12.75	7.50	3.37	1284	82.24	17.45	25.1	2.20541	45.6333	1.55583
SK12030	2012-04-02	76	5	5		2	1.22	8.18	7.42	3.65	86	-	-	-	-	-	-
SK12036	2012-04-03	77	5	5		1	0.70	10.19	7.75	4.12	1134	98.15	1.68	13.4	1.16706	20.9676	1.06533
SK12036	2012-04-03	77	5	5		2	1.45	14.18	7.58	3.59	1966	92.57	7.38	23.3	2.27647	33.6405	1.38841
SK12049	2012-04-14	88	5	5		1	-	-	-	-	-	-	-	-	-	-	-
SK12049	2012-04-14	88	5	5		2	2.01	15.33	7.44	2.88	4	-	-	-	-	-	-
SK12056	2012-04-23	97	5	5		1.5	0.81	16.56	7.81	-	-	-	-	-	-	-	-
SK12056	2012-04-23	97	5	5		1.5	1.00	21.27	7.99	-	-	-	-	-	-	-	-
SK12059	2012-04-25	99	5	5		1	0.52	6.55	8.04	-	-	-	-	-	-	-	-
SK12059	2012-04-25	99	5	5		2	-	-	-	-	-	-	-	-	-	-	-
SK12012	2012-03-15	58	8	8	Cluch age : day 8	1	0.99	12.96	7.13	3.50	1260	99.05	0.56	13.3	1.28073	20.525	1.08588
SK12012	2012-03-15	58	8	8	4 eggs (2 nests)	2	1.24	11.84	7.21	5.04	163	95.09	3.07	17.9	1.7472	31.5333	1.41724
SK12014	2012-01-16	1	8	8		1	0.33	23.43	7.55	-	-	-	-	-	-	-	-
SK12014	2012-01-16	1	8	8		2	-	-	-	-	-	-	-	-	-	-	-
SK12019/23	2012-03-16	59	unk	11	Cluch age : day 11	1	-	-	-	5.33	5	-	-	-	-	-	-
SK12019/23	2012-03-16	59	unk	11	6 eggs (3 nests)	2	-	-	-	5.15	629	96.66	3.34	13.3	1.91292	18.4333	1.07453
SK12019/2	2012-03-15	58	unk	11		1.5	-	-	-	-	-	-	-	-	-	-	-
SK12019/2	2012-03-15	58	unk	11		1.5	-	15.66	7.09	-	-	-	-	-	-	-	-
SK12054	2012-04-25	99	unk	11		1	-	-	7.75	-	-	-	-	-	-	-	-
SK12054	2012-04-25	99	unk	11		2	-	-	7.56	-	-	-	-	-	-	-	-
(1) Eggshells retrieved after quality trimming and rarefied at 160 sequences are marked up in bold. Eggshells cracked or smashed during fielwork, thus unavailable for further analyses, are marked up in italics
(2) When clutch age was unknown upon egg collection, we assigned it to 'unk' (standing for 'unknown'). Age was determined after egg dissection
